# Supplementary material for: Short Peptide with Sequence of LAGAAHF, Identified from Edible Bird’s Nest, Reduces Dermatitis Symptoms in Mice
Source: Pharmaceuticals (Basel). 2026 Apr 21;19(4):649. doi: 10.3390/ph19040649 (PMC13119178; doi:10.3390/ph19040649)
Supplement: Supplementary file 1 [file pharmaceuticals-19-00649-s001.zip]

Archive with 1 entries (1 files):
- pharmaceuticals-4227864-supplementary.pdf
